# Supplementary material for: Analysis of Bending Degree of Basilar Artery Using Image Processing
Source: Diagnostics (Basel). 2022 Aug 26;12(9):2066. doi: 10.3390/diagnostics12092066 (PMC9498019; doi:10.3390/diagnostics12092066)
Supplement: Supplementary file 1 [file diagnostics-12-02066-s001.zip]

Archive with 3 entries (2 files):
- diagnostics-1814175-supplementary/
- diagnostics-1814175-supplementary/diagnostics-1814175-supplementary.pdf
- diagnostics-1814175-supplementary/Video S1.mp4
